# Supplementary material for: Diversity, Prevalence, and Longitudinal Occurrence of Type II Toxin-Antitoxin Systems of Pseudomonas aeruginosa Infecting Cystic Fibrosis Lungs
Source: Front Microbiol. 2017 Jun 23;8:1180. doi: 10.3389/fmicb.2017.01180 (PMC5481352; doi:10.3389/fmicb.2017.01180)
Supplement: Table S1 — Overview of TA prevalence in P. aeruginosa isolates. For each isolate is stated whether it comes from a CF patient or the environment, its clone type, the total number of TA systems (including four core genome pairs), the isolate number (as listed in Marvig et al., 2015b), the clone type's persistence in the patient, whether the clone type had been transmitted between patients and the number of contigs in the de novo assembled genome. Subsequently all TA pairs found on genomic islands are listed, and their prevalence in an isolate marked followed by the observed or predicted location of the genomic island. TA pairs marked in pink within an isolate are found on the same GI. Columns in green show TA pairs identified by TAfinder but not verified by BLASTP analysis (category 4 pairs). [file Table1.xlsx]

## Sheet: SI Table 1. TAs in clonetypes
Patient ID	Clone type	TA no.	isolate_rep	lung persistency	Contigs	Transmission	xre/COG5654 208/210		merR/PIN 156/191		abrB/relE 105/152-154		abrB/relE 123/152		PHD/relE 83/115 (parD/parE)		RHH/relE 90/115-140		xre/relE 96/99		RHH/relE 78/111		RHH/relE 78/109		relBE 90/97	COG5654/COG5642 122-123/175		RHH/PIN 84/139		vapB/PIN 83/131	xre/relE 100/126-127		COG5606/relE 106/120-121		COG5606/relE 111/125		vapBC 79/136		hicBA 160-231/59-60		HEPN/MNT 128/96		PHD/relE 83/84		xre/hipA 103/429	COG5606/relE 112/120	arsR/COG3832 115/177	PHD/PIN 77/128	RHH/PIN 73/126
Various	DK01	4		High	252
Various	DK02	5		High	1		1	PA2583//PA2584	1	PA2583//PA2584							1	PA4541//PA4542																							1	PA2220//PA2229
P41M4	DK03	6	317	High	99		1	PA2583//PA2584	1	PA2583//PA2584							1	PA4541//PA4542	1	PA4541//PA4542
P62M4	DK03	6	1	High	447				1	PA2817//PA2820	1	PA2817//PA2820					1	PA4541//PA4542
P25M5	DK04	6	6	High	400						1	PA2583//PA2584																									1	likely PA2217//PA2231
P25M5	DK05	6	27	Low	90						1	PA2583//PA2584					1	PA0976//PA0988
P21F4	DK06	9	294	High	113	Likely transmitted to P99F4 and P77F4			1	PA2583//PA2584	1	PA2583//PA2584					2	PA0976//PA0994, PA4541//PA4542												1	1	PA2570//PA2571
P44F5	DK06	7	34	High	130		1	PA2583//PA2584	1	PA2583//PA2584							2	PA0976//PA0994, PA4541//PA4542	1	PA0976//PA0995 or PA4541//PA4542
P77F4	DK06	9	398	Low	243	Likely transmitted from P77F4 or P99F4			1	PA2583//PA2584	1	PA2583//PA2584					2	PA0976//PA0994, PA4541//PA4542												1	1	PA2570//PA2571
P99F4	DK06	9	390	Low	196	Likely transmitted to P77F4 and from P21F4			1	PA2583//PA2584	1	PA2583//PA2584					2	PA0976//PA0994, PA4541//PA4542												1	1	PA2570//PA2571
P50F5	DK07	5	19	High	85																1	PA4800//PA4803
P73M4	DK08	4	353	Medium	65
P88M4	DK08	5	66	High	157												1	PA0976//PA0988
P08M4	DK09	7	77	High	143										1	PA0714//PA0730	2	PA0976//PA0994, PA4541//PA4542
P51M5	DK10	5	94	Low	95										1	PA0714//PA0730
P51M5	DK11	5	92	Medium	154												1	PA4541/PA4542
P14M4	DK12	7	96	Low	165		1	PA2817//PA2820									1	PA4541//PA4542										1	PA3768//PA3769														1	PA2583//PA2584
P14M4	DK12	6	95	High	289																									1									1	likely PA2570//PA2571
P26F5	DK12	4	194	Low	120
P05M4	DK13	5	122	High	126												1	PA0976//PA0988
P31F4	DK14	5	132	High	210																												1	PA1579//PA1580
P19F5	DK15	5	135	High	361	Likely transmitted from P36F2									1	PA0714//PA0730
P36F2	DK15	5	427	Medium	186	Likely transmitted to P19F5									1	PA0714//PA0730
P19F5	DK16	7	144	Low	1974		1		1								1	likely PA0976//PA0988													1												1
P41M3	DK19	7	156	High	127												1	PA0976//PA0994 or PA4541//PA4542	1	PA0976//PA0994 or PA4541//PA4542	1	PA4800//PA4803
P55M4	DK19	8	417	Medium	479						1	PA2817//PA2820					2	PA0976//PA0994, PA4541//PA4542			1	PA4800//PA4803
P70F4	DK19	6	338	Low	123												1	PA0976//PA0988			1	PA4800//PA4803
P72F4	DK19	7	346	Medium	95												1	PA0976//PA0988,			1	PA4800//PA4803						1	PA3768//PA3769
P41M3	DK20	5	166	Low	169												1	PA0976//PA0988
P22M4	DK21	5	182	Medium	144		2	PA2583//PA2584, PA2817//PA2820	1	PA2583//PA2584 or PA2817//PA2820							1	PA4541//PA4542
P22M4	DK22	5	178	Low	104										1	PA0714//PA0730
P22M4	DK23	7	177	Low	133												1	PA0976//PA0988																	1		1	May have two copies, PA0250//PA0266 and PA2217//PA2229, also MNT/HEPN			1
P22M4	DK24	6	173	Medium	120										1	PA0714//PA0730							1
P26F5	DK25	7	192	Medium	128												1	PA4541//PA4542	1	PA4541//PA4542	1	PA4800//PA4803
P26F5	DK26	6	188	Low	108												1	PA0976//PA0988										1	PA3768//PA3769
P92F3	DK26	6	271	High	148	Likely transmitted to P99F4	2	PA2583//PA2584, PA2817//PA2820	2	PA2583//PA2584, PA2817//PA2820							1	PA4541//PA4542								1	PA0713//PA0730	1	PA3768//PA3769
P99F4	DK26	7	382	Low	88	Likely transmitted from P92F3	1	PA2583//PA2584	1	PA2583//PA2584							1	PA0976//PA0988								1	PA0714//PA0730	1	PA3768//PA3769						1
P96F4	DK27	6	205	Medium	101		1	PA2817//PA2820							1	PA0714//PA0730	1	PA4541//PA4542
P96F4	DK28	6	202	Low	156		2	PA2583//PA2584, PA2817//PA2820	1	PA2583//PA2584					1	PA0714//PA0730	1	PA4541//PA4542	1	PA4541//PA4542
P96F4	DK29	4	199	Medium	114
P67M4	DK30	6	323	Low	137		1	PA2583//PA2584	1	PA2583//PA2584	1	PA2817//PA2820					1	PA0976//PA0988
P96F4	DK30	10	200	Low	191		1	PA2817//PA2820									1	PA0976//PA0988	1	PA0976//PA0988								1	Unknown, not PA3768//PA3769. Antitoxin missing?		1	PA2191//PA2192			1										1
P23F5	DK31	5	220	High	112												1	PA0976//PA0988
P82M3	DK32	6	224	High	67										1	PA0714//PA0730	1	PA0976//PA0988
P26F5	DK33	4	187	Low	147
P30F4	DK34	5	250	Low	108												1	PA0976//PA0988
P30F4	DK35	6	254	High	118		1	PA2583//PA2584									1	PA4541//PA4542	1	PA4541//PA4542
Environmental	DK36	5	MGF3	Environmental	344		1	PA2817//PA2820	1	PA2817//PA2820							1	PA0976//PA0988
P67M4	DK36	6	325	Medium	77		1	PA2817//PA2820									1	PA0976//PA0988	1	PA0976//PA0988
P77F4	DK36	8	410	High	318				1	PA2816//PA2820	1	PA2816//PA2820					1	PA4541//PA4542	1	PA4541//PA4542																	1	likely PA2217//PA2231
P98M3	DK36	6	276	High	146		1	PA2817//PA2820									1	PA0976//PA0988	1	PA0976//PA0988
P21F4	DK37	4	293	Low	91
P72F4	DK38	5	349	Low	61												1	PA0976//PA0988
P73M4	DK39	4	355	Low	75
Environmental	DK40	4	17	Environmental	787		1	PA2817//PA2820
P73M4	DK40	7	356	Low	162		1	PA2583//PA2584									2	PA0976//PA0995, PA4541//PA4542	1	PA0976//PA0995 or PA4541//PA4542
P76M4	DK40	6	381	Low	109												1	PA4541//PA4542,													1	PA2852//PA2854
P76M4	DK41	4	366	High	80
P40M5	DK42	8	371	Medium	104				1	PA2817//PA2820	1	PA2817//PA2820			1	PA0714//PA0730	1	PA4541//PA4542	1	PA4541//PA4542
P40M5	DK43	6	373	Medium	73		1	PA2583//PA2584	1	PA2583//PA2584							1	PA0976//PA0988													1	PA0872//PA0873
P70F4	DK44	8	336	High	76						2	PA2583//PA2584, PA2817//PA2820					1	PA0976//PA0988								1	PA2817//PA2820												1	likely PA0572//PA0575, maybe unfunctional as antitoxin appears to be missing
P02M5	DK45	4	396	High	163
P67M4	DK46	10	324	Medium	110		1	PA2817//PA2820							1	PA0714//PA0730	1	PA4541//PA4542	1	PA4541//PA4542	1	PA4800//PA4803									1	PA2570//PA2571											1	PA2817//PA2820
P72F4	DK47	11	339	Low	102										1	PA0714//PA0730	1	PA0976//PA0988							1										1		1	likely PA2217//PA2229, also MNTHEPN	2	PA3536//PA3537 and likely PA2581/PA2604, maybe only one functional pair as antitoxin appears to be missing in one	1
P72F4	DK48	6	340	Low	64										1	PA0714//PA0730	1	PA0976//PA0988
Environmental	DK49	4	MG7	Environmental	346
P72F4	DK49	4	341	Low	1329
P99F4	DK50	4	386	Low	76
P99F4	DK51	4	388	Low	99
P77F4	DK52	6	406	Low	236												2	PA0976//PA0994, PA4541//PA4542
P36F2	DK53	5	431	Medium	323												1	PA0976//PA0988,
P55M4	IT11	6	414	Medium	367								1	PA2583//PA2584			1	PA4541//PA4542
Environmental		10	MG18	Environmental	584																																									1	1	1	1
Environmental		7	MGR5	Environmental	440		1	PA2817//PA2820	1	PA2817//PA2820							2	PA0976//PA0994, PA4541//PA4542			1	PA4800//PA4803
Environmental		5	env.13	Environmental	1285		2	PA2817//PA2820, PA2583//PA2584	2	PA2817//PA2820, PA2583//PA2584																							1
Environmental		6	env.14	Environmental	790		1	PA2817//PA2820							1	PA0714//PA0730	1	PA4541//PA4542
Environmental		6	env.16	Environmental	1337												1	PA4541//PA4542													1
Environmental		4	env.7	Environmental	1989
Environmental		4	env.15	Environmental	1211
Environmental		4	env.18	Environmental	777
Environmental		4	MG3	Environmental	322
[truncated: 3 more columns]
