# Supplementary material for: Diversity, Prevalence, and Longitudinal Occurrence of Type II Toxin-Antitoxin Systems of Pseudomonas aeruginosa Infecting Cystic Fibrosis Lungs
Source: Front Microbiol. 2017 Jun 23;8:1180. doi: 10.3389/fmicb.2017.01180 (PMC5481352; doi:10.3389/fmicb.2017.01180)
Supplement: Table S2 — Estimation of the frequency of loss and gain of GIs with TA pairs in the environment. Some clonetypes found in multiple CF patients had been independently acquired from the environment. We identified the lowest possible number of events of loss or gain of GIs between two isolates of the same clone type as the difference in GIs, and estimated the time since the most recent common ancestor by the number of SNPs in the whole genome (Marvig et al., 2015b) and an average rate of 2.5 SNPs accumulating per year in the CF environment (Yang et al., 2011). From this we calculated the frequency in years of gain and loss of GIs. Below are comparisons with the three environmental isolates that shared clonetypes with the clinical isolates. These were not included in the analyses as the sequence coverage was lower and hence the calculated SNPs may be unreliable. [file Table2.xlsx]

## Sheet: SI Table 3. ICE loss and gain
Clone type	Patients	Events	SNPs	Est years since CA	Events / year	Freq in years
DK19	P41M3/P72F4	1	58	23.2	0.0431034	23.2
DK19	P55F4/P70F4	1	54	21.6	0.0462963	21.6
DK06	P21F4/P44F5	3	228	91.2	0.0328947	30.4
DK08	P73M4/P88M4	1	204	81.6	0.0122549	81.6
DK12	P14M4/P26F5	4	262	104.8	0.0381679	26.2
DK26	P26F5/P99F4	1	185	74	0.0135135	74
DK30	P67M4/P96F4	6	148	59.2	0.101351	9.86667
DK36	P77F4/P98M3	1	379	151.6	0.00659631	151.6
DK36	P98M3/P67M4	0	504	201.6	0
DK40	P73M4/P76M4	2	238	95.2	0.0210084	47.6
DK03	P41M4/P62M4	3	456	182.4	0.0164474	60.8
					Mean	52.6867
					Std dev	42.2077
Environmental isolates
DK36	MGF3/P77F4	4	1777	710.8	0.00562746	177.7
DK49	MG7/P72F4	0	409	163.6	0
DK40	17/PP74M4	2	880	352	0.00568182	176
