# Supplementary material for: Diversity, Prevalence, and Longitudinal Occurrence of Type II Toxin-Antitoxin Systems of Pseudomonas aeruginosa Infecting Cystic Fibrosis Lungs
Source: Front Microbiol. 2017 Jun 23;8:1180. doi: 10.3389/fmicb.2017.01180 (PMC5481352; doi:10.3389/fmicb.2017.01180)
Supplement: Table S3 — Extended overview of TA diversity. This table adds to Table 1 by including the location in the genome of TA pairs and that of the genomic islands on which they reside, and where these have previously been described. TA names in green show pairs identified by TAfinder but not verified by BLASTP analyses. Conserved domains of TAs found by unrestricted BLASTP analyses are listed, yellow mark a specific hit and white an unspecific hit (see SOM). When these could not be verified, BLASTP analyses restricted to toxin or antitoxin was performed and the % shared identity to putative TAs is listed (blue highlight, see SOM). Domains without a match by unrestricted BLASTP analyses but predicted to be likely TAs by Makarova et al. (2009) are highlighted in purple. The pairs are classified as category 1-4 dependent on the presence of conserved T and A domains. The number of unique protein sequences identified in the study is shown, and if these were identical to previously identified sequences the GenBank accession number is listed. Twelve sequences did not have a 100% identity match and were submitted to GenBank (accession numbers KY855415-KY855426). For each pair it is listed which species they are also found in, as pairs. For all but two core genome pairs, Xre/GNAT and Xre/RelE (HigAB), three alternative TA “host species” are listed in the non-exhaustive list, as well as their % shared identity with the pair of our study. [file Table3.xlsx]

## Sheet: SI Table 3. Overview
Antitoxin	Toxin	Size A/T	Prevalence %	Location	A aa ID %	T aa ID %	PAO1 gene number and/or insertion site	GI/TA/Insertion site previously described	Reference	Comment	Antitoxin family/superfamily Conserved Domain E < 0.01	Toxin domain/family/superfamily Cpnserved Domain E < 0.01	Category	Unique seqs Antitoxin	GenBank refs Antitoxins	Unique seqs Toxins	GenBank refs Toxins	Other species pair is also found in, with GenBank accession numbers and % identity shared
RHH (relB)	relE	75/93	100	CG	98.67-100	94.62-100	PA0124 - PA0125	TA identified	Pandey & Gerdes 2005, Williams et al. 2011		See ref	ParE toxin	Cat2	3	WP_003112628.1, WP_003083775.1, WP_003137009.1	11	WP_003121619.1, WP_003083773.1, WP_033968140.1, WP_023114790.1, WP_009875660.1, WP_031638328.1, WP_034020632.1, WP_023113889.1, WP_023518248.1, WP_023090221.1, WP_003156094.1	Acinetobacter baumannii (SCY52710.1, SCY52735.1), Enterobacter cloacae (SAJ29396.1, SAJ29398.1); 99% identitiy; Azotobacter beijerinckii (SFB65479.1, SFB65478.1); 42-43% identity
xre	COG5654	122/251	100	CG	99.06-100	96.84-100	PA1029 - PA1030				HipB/MqsA antitoxin	Makarova et al. 2009	Cat3	2	WP_003086329.1, WP_023464369.1	21	WP_003163133.1, WP_012614407.1, WP_073649523.1, WP_034047924.1, WP_003140635.1, WP_028681273.1, WP_023084533.1, WP_023114076.1, WP_023464370.1, WP_003086331.1, WP_003112528.1, WP_033973427.1, WP_023099862.1, WP_021264413.1, WP_023088485.1, WP_009315395.1, WP_049320971.1, WP_023109087.1, WP_003449003.1, WP_003123189.1, WP_058140803.1	Acinetobacter baumannii (SCY02795.1, SCY02855.1) 100%, Enterobacter cloacae (SAJ28866.1, SAJ28867.1) 99-100%, Castellaniella defragrans (CDM25619.1, CDM25620.1) 55-60%
xre	GNAT	282-284/189	100	CG	97.54-100	98.94-100	PA3269 - PA3270				Makarova et al. 2009, 37% id. to antitoxin GenBank (EKX64960.1)	Makarova et al. 2009, 34 % id. to toxin GenBank (BAL18727.1)	Cat4	15	WP_073649425.1, WP_023109799.1, WP_003091607.1, WP_023087137.1, WP_023113222.1, WP_031689908.1, WP_003117606.1, WP_033973484.1, WP_070136492.1, WP_003109159.1, WP_023085439.1, WP_012613852.1, WP_003115566.1, WP_033969474.1, WP_019484607.1	9	WP_003115565.1, WP_003452899.1, EZP23143.1, WP_033985344.1, WP_058156713.1, WP_003091608.1, WP_033943589.1, WP_034003502.1, KY855426	Enterobacter cloacae ( SAJ32198.1, SAJ32199.1) 99-100%, Acinetobacter baumannii (SCZ14037.1, SCZ14031.1) 99%
xre	PIN	184/192	100	CG	95.11-100	96.88-100	PA1878 - PA1879				MqsA antitoxin	68% id. to toxin GenBank (EJO57556.1)	Cat3	11	WP_033887039.1, WP_003088112.1, WP_021264660.1, WP_003117666.1, WP_033978782.1, WP_049304404.1, WP_031694109.1, WP_019371885.1, WP_023085114.1, WP_024918216.1, WP_003088112.1	14	WP_003102740.1, WP_033981999.1, WP_003110488.1, WP_033978781.1, WP_003160088.1, WP_003114949.1, WP_023106615.1, WP_003088107.1, WP_031638147.1, WP_034011388.1, WP_003117667.1, WP_003118970.1, WP_024918215.1, WP_003162864.1	Acinetobacter baumannii (SCY61158.1, SCY61134.1 ), Enterobacter cloacae (SAJ31511.1, SAJ31512.1) 99%, Burkholderia stagnalis (WP_059909092.1, WP_059884793.1) 69-72%
xre (higA)	relE (higB)	101/89-92	99	CG	95.05-100	95.65-100	PA4674, unannotated	TA identified	Pandey & Gerdes 2005, Williams et al. 2011, Wood & Wood 2016		HigA/VapI antitoxin	HigB toxin	Cat1 (exp)	12	WP_003099268.1, WP_003113527.1, WP_003133769.1, WP_033971055.1, WP_024947077.1, WP_073654278.1, WP_003111575.1, WP_073657631.1, WP_031638452.1, WP_003123432.1, WP_004352673.1, WP_012077435.1	10	WP_003111576.1, WP_003117425.1, WP_023436306.1, WP_003113526.1, WP_071548386.1, WP_071535843.1, WP_072018006.1, WP_071534808.1, WP_071536079.1, WP_071538299.1	Acinetobacter baumannii (SCY86839.1, unannotated), Enterobacter cloacae (SAJ26061.1, unannotated) 97-99%
RHH	relE	90/115-140	65	GI	93.33-100	85.34-100	PA0976//PA0988, PA4541//PA4542	TA identified, PAPI-1, PAGI-4, PAGI-5, RGP7, RGP41. Same location no TA: PAPI-2, pKLK106, PAGI-4, PAGI-5	Larbig et al. 2002, He et al. 2004, Klockgether et al. 2004, Mathee et al. 2008, Battle et al. 2008		ParD antitoxin	ParE toxin	Cat1	13	WP_003086148.1, WP_033978920.1, WP_023518405.1, WP_023122675.1, WP_003123374.1, WP_003111730.1, WP_034002767.1, WP_004347897.1, WP_023911843.1, WP_073664302.1, WP_073674053.1, WP_023087696.1, WP_023111831.1	28	WP_003111729.1, WP_003086147.1, WP_003117088.1, WP_042180247.1, WP_028681057.1, WP_073656367.1, WP_073657285.1, WP_015503623.1, WP_033993271.1, WP_023122676.1, WP_016264194.1, WP_003125102.1, WP_023087697.1, WP_025297855.1, WP_058130540.1, WP_031686420.1, WP_004347895.1, WP_003141530.1, WP_021264357.1, WP_021205807.1, WP_023083788.1, WP_033978919.1, WP_023129337.1, WP_074211856.1, WP_074221856.1,…	Acinetobacter baumannii (SCY89736.1, SCY89723.1) 99- 100%, Enterobacter cloacae (SAJ32989.1, SAJ32990.1) 97-100%, Ectothiorhodospira sp. BSL-9 (ANB01767.1, ANB01768.1) 46-51%
xre	COG5654	208/210	28	GI	88.46-100	84.76-100	PA2817//PA2820, PA2583//PA2584	PAGI-2, RGP27, RGP29	Larbig et al. 2002, Mathee et al. 2008		Makarova et al. 2009, 95% id. to antitoxin GenBank (KDC22865.1)	Makarova et al. 2009	Cat4	9	WP_003109769.1, WP_003124463.1, WP_003149774.1, WP_023657212.1, WP_009459635.1, WP_073653359.1, WP_003821129.1, KY855424, KY855425	7	WP_003090219.1, WP_003121528.1, WP_028690952.1, WP_009459636.1, WP_003149772.1, WP_034006506.1, WP_012614066.1	Stenotrophomonas sp. SKA14 (EED40236.1, EED38091.1), Tistrella mobilis (AFK56637.1, AFK56638.1), Bordetella ansorpii (SAI32353.1, SAI32344.1) 100%,
merR	PIN	156/191	23	GI	100	98.43-100	PA2817//PA2820, PA2583//PA2584	PAGI-2, RGP27, RGP29	Larbig et al. 2002, Mathee et al. 2008		Makarova et al. 2009, 57% id. to antitoxin GenBank (CDL84873.1)	Makarova et al. 2009, 99% id. to toxin GenBank (KJA11533.1)	Cat4	1	WP_003050245.1	4	WP_003153636.1, WP_003109777.1, WP_003050248.1, WP_073674114.1	Cupriavidus metallidurans CH34 (ABF09221.1, ABF09220.1), Acidovorax sp. JS42 (ABM41489.1, ABM41490.1), Achromobacter piechaudii HLE ( EJO29661.1, EJO29662.1) 100% identity
PHD (parD)	relE (parE)	83/115	17	GI	100	97.39-100	unannotated, PA0729, PA0714//PA0730	TA identified, RGP5, prf4	Webb et al. 2004, Pandey & Gerdes 2005, Mathee et al. 2008, Williams et al. 2011		Phd/YeFM antitoxin	ParE toxin	Cat1	1	WP_003114155.1	6	WP_034024253.1, WP_003123043.1, WP_019486378.1, WP_031638390.1, WP_003114156.1, WP_031672658.1	Rhizobium sp. P44RR-XXIV (OOD98847.1, OOD98848.1) 98-100%, Azotobacter beijerinckii (SFA97645.1, SFA97618.1) 42-69%, Hafnia alvei (ANC42006.1, ANC42007.1) 30-62%
xre	relE	96/99	16	GI	100	100	PA0976//PA0988, PA4541//PA4542	PAPI-1, PAGI-4, PAGI-5, RGP7, RGP41, pUM505. Same location no TA: PAPI-2, pKLK106, PAGI-4, PAGI-5	Larbig et al. 2002, He et al. 2004, Klockgether et al. 2004, Mathee et al. 2008, Battle et al. 2008, Ramirez-Diaz et al. 2011		Probable antidote	Putative addiction killer protein / ParE toxin	Cat2	1	WP_003448662.1	1	WP_003120987.1	Halomonas sp. 54_146 (KUJ86332.1, KUJ86331.1) 74-80%, Ectothiorhodospira sp. PHS-1 (EHQ53380.1, EHQ53379.1) 74-77%, Marinobacter hydrocarbonoclasticus (ABM19745.1, ABM19746.1) 73-79%
abrB	relE	105-123/152-154	15	GI	71.43-100	79.05-100	PA2817//PA2820, PA2583//PA2584	PAGI-3, RGP27, RGP29	Larbig et al. 2002, Mathee et al. 2008		SpoVT/AbrB, prlF/MazE antitoxin	YhaV toxin	Cat1	8	WP_009876619.1, WP_013391814.1, WP_073661973.1, WP_023087286.1, WP_073664073.1, WP_073664190.1, WP_023098543.1, KY855418	7	WP_009518525.1, WP_009876618.1, WP_073668457.1, WP_049247313.1, WP_073664072.1, WP_013391813.1, WP_073664189.1	Lampropedia cohaerens (KKW67263.1, KKW67264.1), Achromobacter sp. LC458 (KKX39278.1, KKX39279.1), Cupriavidus nantongensis (AMR77847.1, AMR77848.1) 91-100%
xre	relE	100/126-127	11	GI	91-100	86.61-100	PA2570//PA2571, PA2191//PA2192, PA0872//PA0873, PA2852//PA2854	RGP26	Mathee et al. 2008		MqsA antitoxin	RelE	Cat2	7	WP_011805820.1, WP_043567027.1, WP_014703509.1, WP_015476712.1, WP_028624269.1, KY855422, KY855423	7	WP_011805819.1, WP_043567059.1, WP_014703508.1, WP_073660215.1, WP_028624268.1, KY855415, KY855416	Acidovorax sp. JS42 (ABM42784.1, ABM42783.1), Alicycliphilus denitrificans (AEB84009.1, AEB84010.1), Methylophaga frappieri (AFJ02088.1, AFJ02087.1) 100%
RHH	relE	78/111	10	GI	97.30-100	97.2-100	PA4800//PA4803				ParD antitoxin	ParE toxin	Cat2	4	WP_016254381.1, WP_033863021.1, WP_023102300.1, WP_031639501.1	3	WP_004365404.1,WP_023518131.1, WP_019485595.1	Enterobacter cloacae (SAJ00135.1, SAJ00142.1) 100%, Methylococcus capsulatus (AAU91224.1, AAU91223.1) 79-86%, Cupriavidus sp. SK-3 (KDP87659.1, KDP87660.1) 70-82%
RHH	PIN	84/139	7*	GI	97.62-100	42.88-100	PA3768//PA3769, and another unknown location	RGP36	Mathee et al. 2008		StbC plasmid stability protein	VapC/FitB toxin	Cat2	3	WP_033868685.1, WP_023114648.1, WP_033981738.1	4	WP_023114647.1, WP_033981739.1, WP_033868686.1, WP_023102459.1	Xanthomonas translucens (ELP95492.1, ELP95493.1) 96-98%, Burkholderia sp. B14 (SIT68261.1, SIT68268.1) 92%, Sinorhizobium meliloti (AGA10068.1, AGA10067.1) 74- 81%
COG5606	relE	111/125	5	GI	99.1-100	100	likely PA2217//PA2229, PA0250//PA0266	RGP23, RGP2	Mathee et al. 2008		65% id. to antitoxin GenBank (WP_012476882.1)	ParE toxin	Cat3	2	WP_073656262.1, WP_001172026.1	1	WP_003151133.1	Stenotrophomonas rhizophila (KWW17486.1, KWW17485.1) 99-100%, Cupriavidus sp. USMAA2-4 (AOY97526.1, AOY97527.1) 94-95%, Rhodospirillaceae bacterium BRH_c57 (KJS38474.1, KJS38473.1) 92-95%
vapB	PIN	83/131	5	GI	100	100	PA2570//PA2571	TA identified, RGP26	Mathee et al. 2008, Bonnin et al. 2013		SpoVT/AbrB, prlF/MazE antitoxin	VapC/FitB toxin	Cat1	1	WP_003108276.1	1	WP_003159186.1	Enterobacter cloacae (YP_007888638.1, YP_007888639.1), Achromobacter denitrificans (YP_008508470.1, YP_008508471.1), Methylophaga frappieri (AFJ01256.1, AFJ01257.1) 100%
vapB	vapC	79/136	5	GI	93.67-100	94.85-100	unknown				32% id. to antitoxin GenBank (OGB97268.1)	PIN domain putative toxin	Cat3	2	WP_003089107.1, WP_034011918.1	3	WP_003463562.1, WP_003150546.1, WP_034011919.1	Enterobacter cloacae (KJN16525.1, KJN16524.1), Aeromonas hydrophila (AKP49316.1, AKP49315.1) 99- 100%, Agrobacterium tumefaciens (AHK05331.1, AHK05332.1) 96-100%
hicB	hicA	160-231/59-60	4**	GI	62.71-93.22	66.88	PA3536//PA3537 and likely PA0572//PA0575, PA2570//PA2571 and PA2581//PA2604	RGP35, RGP26	Mathee et al. 2008		HicB antitoxin	HicA toxin	Cat1 (exp)	2	WP_016561976.1, WP_058168140.1	4	WP_033979787.1, WP_019725766.1, WP_033971890.1, WP_019486655.1	Ventosimonas gracilis (KXU39121.1, KXU39120.1) 37-70%, Pantoea sp. 3.5.1 (KKD33388.1, KKD33389.1) 27-55%, Dyella japonica ( KLD62861.1, KLD62860.1) 24-60%
COG5642	COG5654	122-123/175	4	GI	77.87-100	100	PA2817//PA2820, PA2583//PA2584	RGP27, RGP29	Mathee et al. 2008		Makarova et al. 2009, 35% id. to antitoxin GenBank (WP_035028047.1)	Makarova et al. 2009, 27% id. to toxin GenBank (EFL87457.1)	Cat4	2	WP_023093161.1, WP_073664146.1	1	WP_023093160.1	Methylibium petroleiphilum (ABM95293.1, ABM95294.1) 97-98%, Pseudoxanthomonas spadix (AER55527.1, AER55526.1) 95-96%, Immundisolibacter cernigliae (ANX03472.1, ANX03471.1) 94-96%
HEPN	MNT	128/96	4	GI	100	100	PA2220//PA2229, likely PA2217//PA2229, PA0250//PA0266	RGP23, RGP2	Mathee et al. 2008		Makarova et al. 2009, 99% id. to antitoxin GenBank (OSK58742.1)	Makarova et al. 2009, 100% id. to toxin GenBank (OSK58743.1)	Cat4	1	WP_003100872.1	1	WP_001247892.1	Aeromonas caviae (YP_067893.1, YP_067892.1), Acidovorax soli (SEA76670.1, SEA76694.1) 100%, Klebsiella oxytoca (EHS87689.1, EHS87688.1) 99-100%
PHD	relE	83/84	4	GI	100	100	PA2583//PA2584, and unknown	RGP27	Mathee et al. 2008		Phd/YeFM antitoxin	YoeB/ParE toxin	Cat1	1	WP_004350479.1	1	WP_023081358.1	Stenotrophomonas maltophilia (CCP15806.1, CCP15807.1) 92-93%, Escherichia coli (NP_416521.2, YP_588458.1) 85-87%, Pantoea sp. At-9b (ADU71828.1, ADU71829.1), 76-87%
COG5606	relE	106/120-121	2	GI	97.17	98.33	PA1579//PA1580, and unknown				38% id. to antitoxin GenBank (EJO59783.1)	ParE toxin	Cat3	2	WP_006473281.1, WP_073646882.1	2	WP_006473280.1, WP_073646881.1	Ochrobactrum intermedium M86 (ELT46415.1, ELT46414.1), Achromobacter sp. 2789STDY5608606 (CUJ54374.1, CUJ54381.1) 100%, Burkholderia sp. JS23 ( SDV47073.1, SDV47072.1) 94-96%
abrB	PIN	87/129	1	GI			unknown			Found in environmental isolate	MazE antitoxin	VapC/FitB toxin	Cat1	1	WP_004941563.1	1	WP_041036282.1	Serratia marcescens (BAO35137.1, BAO35136.1) 100%, Klebsiella oxytoca (SBM19249.1, SBM19268.1) 97-98%, Buttiauxella brennerae (OAT33985.1, OAT33986.1) 66-68%
arsR	COG3832	115/177	1	GI			unknown			Found in environmental isolate	Makarova et al. 2009, 43% id. to antitoxin GenBank (EFO29276.1)	Makarova et al. 2009, 78% id. to toxin GenBank (EFE94564.1)	Cat4	1	WP_004938187.1	1	WP_033634628.1	Serratia marcescens ( BAO34011.1, BAO34012.1) 100%, Achromobacter xylosoxidans (ADP18397.1, ADP18398.1) 51-63% , Lysobacter antibioticus (ALN81154.1, ALN81153.1) 58%
COG5606	relE	112/120	1	GI			unknown			Found in environmental isolate	98% id. to antitoxin GenBank (CVC35623.1)	ParE toxin	Cat3	1	WP_047570411.1	1	WP_033648984.1	Serratia marcescens (CDJ78851.1, CDJ78852.1) 100%, Yersinia aleksiciae (AKP34438.1, AKP34439.1) 56-63%, Photorhabdus temperata (AKH63177.1, AKH63178.1) 54-56%
hicB	hicA	121/91	1	GI			unknown	TA identified	Li et al. 2016	Found in environmental isolate	HicB antitoxin	HicA toxin	Cat2	1	KY855417	1	WP_049197967.1	Serratia marcescens (CUY74114.1, CUY74070.1) 99-100%, Trabulsiella odontotermitis (KNC89848.1, KNC89847.1) 85-88%, Enterobacter lignolyticus (ADO47871.1, ADO47870.1) 84-86%
PHD	PIN	77/128	1	GI			unknown			Found in environmental isolate	Phd/YeFM antitoxin	VapC toxin	Cat1	1	WP_033637280.1	1	WP_033637281.1	Serratia marcescens (ETX40699.1, ETX40700.1) 100%, Photorhabdus luminescens (OCA56234.1, OCA56235.1) 52-60%, Yersinia pseudotuberculosis (ABS47694.1, ABS47116.1) 52-57%
relB	relE	90/97	1	GI			unknown				CopG, 73% id. to antitoxin GenBank (WP_011255104.1)	ParE toxin	Cat2	1	WP_054471486.1	1	WP_054471487.1	Xanthomonas perforans (APO97832.1, APO97831.1), Achromobacter sp. 2789STDY5608624 (CUJ43615.1, CUJ43642.1) 100%, Bordetella bronchiseptica D993 (KDC00354.1, KDC00358.1)98-99%,
RHH	PIN	73/126	1	GI			unknown			Found in environmental isolate	45% id. to antitoxin GenBank (EGI29218.1)	VapC/FitB toxin	Cat2	1	WP_039568270.1	1	WP_033649548.1	Serratia sp. S119 (ONK19029.1, ONK19028.1) 100%, Brenneria sp. EniD312 (EHD23394.1, EHD23395.1) 68-69%, Klebsiella michiganensis (AJZ91634.1, AJZ91633.1) 48- 49%
RHH	relE	78/109	1	GI			PA0714//PA0730	RGP5	Mathee et al. 2008		ParD antitoxin	ParE toxin	Cat2	1	WP_023102300.1	1	WP_073655501.1	Methylococcus capsulatus (AAU91224.1, AAU91223.1) 66-90 %, Cupriavidus sp. SK-3 (KDP87659.1, KDP87660.1) 60-90%, Enterobacter cloacae (SAJ00135.1, SAJ00142.1) 67-85%
xre	hipA	103/429	1	GI			unknown				HipB antitoxin	HipA toxin	Cat2	1	ERV55956.1	1	WP_057380027.1	Pluralibacter gergoviae (AIQ99586.2, AIQ99587.1) 99%, Bordetella petrii ( CAP41688.1, CAP41687.1) 92-95%,
xre	relE	100/117	1	GI			unknown			Found in environmental isolate	100% id. to antitoxin GenBank (CUY76325.1)	ParE toxin	Cat3	1	WP_033635213.1	1	WP_033647956.1	Serratia marcescens (EZQ71787.1, EZQ71788.1) 100%, Salmonella enterica (KRT24202.1, KRT24203.1) 82-91%, Enterobacter asburiae (AMA04006.1, AMA04007.1) 78-95%
